# Supplementary material for: Echinacoside as a Novel Ferroptosis Inducer in Hepatocellular Carcinoma: Mechanistic Insights from TP53/SLC7A11/GPX4 Pathway Modulation
Source: Int J Mol Sci. 2025 Dec 30;27(1):411. doi: 10.3390/ijms27010411 (PMC12787297; doi:10.3390/ijms27010411)
Supplement: Supplementary file 1 [file ijms-27-00411-s001.zip]

Archive with 1 entries (1 files):
- ijms-4014359-supplementary.pdf
